# Supplementary material for: Evaluation of harvest and information needs for North American sea ducks
Source: PLoS One. 2017 Apr 18;12(4):e0175411. doi: 10.1371/journal.pone.0175411 (PMC5395144; doi:10.1371/journal.pone.0175411)
Supplement: S2 File — (XLSX) [file pone.0175411.s002.xlsx]

## Sheet: Table A. AdultFemaleBodyMass
Table A. Adult female body mass estimates used to compute survival in the absence of harvest based on the allometric relationship in Johnson et al. 2012. Estimates of survival were then provided to the expert elicitation panel to inform their assessments.
Species	Mass(KG)
Common eider	1.91	Korschgen CE. Breeding stress of female eiders in Maine. Journal of Wildlife Management. 1977; 41:360-373.
Common eider	2.14	Korschgen CE. Breeding stress of female eiders in Maine. Journal of Wildlife Management. 1977; 41:360-373.
Common eider	1.533	Bellrose FC. Ducks, geese and swans of North America. 3 ed. 1980. Stackpole Books, Harrisburg, Pennsylvania, USA.
Long-tailed duck	0.734	Leafloor JO, Thompson JE, Ankney DE. Body mass and carcass composition of fall migrant Oldsquaws. Wilson Bulletin. 1976; 108:567-572.
Long-tailed duck	0.73	Robertson GJ, Savard JPL. Long-tailed duck. In. A. Poole and F. Gill, editors, Birds of North America, No. 651. Cornell Laboratory of Ornithology and The Academy of Natural Sciences. 2002; 27pp.
Long-tailed duck	0.71	Robertson GJ, Savard JPL. Long-tailed duck. In. A. Poole and F. Gill, editors, Birds of North America, No. 651. Cornell Laboratory of Ornithology and The Academy of Natural Sciences. 2002; 27pp.
Long-tailed duck	0.618	Kellett DK, Alisauskas RT, Mehl KR, Drake KL, Traylor JJ, Lawson SL.Body mass of Long-tailed Ducks (Clangula hyemalis) during incubation. Auk 2005; 122:313–318.
White-winged scoter	1.437	Vermeer, K, Bourne, N. The White-winged Scoter diet in British Columbia waters: resource partitioning with other scoters. Pages 30–38 in DN Nettleship, GA Sanger, and PF Springer, editors. Marine Birds: Their Feeding Ecology and Commercial Fisheries Relationships; 1984. Proceedings of the Pacific Seabird Group Symposium, Seattle, Washington. Canadian Wildlife Service, Dartmouth, Nova Scotia
White-winged scoter	1.225	Nelson AL, Martin AC. Gamebird weights. Journal of Wildlife Management 1953; 17:36–42.
White-winged scoter	1.179	Bellrose FC. Ducks, geese and swans of North America. 3 ed. 1980. Stackpole Books, Harrisburg, Pennsylvania, USA.
Surf scoter	0.986	Savard JPL, Bordage D, Reed A. 1998. Surf scoter (Melanitta perspicillata). In. A. Poole and F. Gill, editors, Birds of North America, No. 363. Cornell Laboratory of Ornithology and The Academy of Natural Sciences. 1998; 27pp.
Surf scoter	0.859	Savard JPL, Bordage D, Reed A. 1998. Surf scoter (Melanitta perspicillata). In. A. Poole and F. Gill, editors, Birds of North America, No. 363. Cornell Laboratory of Ornithology and The Academy of Natural Sciences. 1998; 27pp.
Surf scoter	1.025	Vermeer, K, Bourne, N. The White-winged Scoter diet in British Columbia waters: resource partitioning with other scoters. Pages 30–38 in DN Nettleship, GA Sanger, and PF Springer, editors. Marine Birds: Their Feeding Ecology and Commercial Fisheries Relationships; 1984. Proceedings of the Pacific Seabird Group Symposium, Seattle, Washington. Canadian Wildlife Service, Dartmouth, Nova Scotia
Black scoter	0.987	Bordage, D and Savard JPL. Black scoter. In. A. Poole and F. Gill, editors, Birds of North America, No. 177. Cornell Laboratory of Ornithology and The Academy of Natural Sciences. 1995; 19pp.
Black scoter	1.135	Vermeer, K, Bourne, N. The White-winged Scoter diet in British Columbia waters: resource partitioning with other scoters. Pages 30–38 in DN Nettleship, GA Sanger, and PF Springer, editors. Marine Birds: Their Feeding Ecology and Commercial Fisheries Relationships; 1984. Proceedings of the Pacific Seabird Group Symposium, Seattle, Washington. Canadian Wildlife Service, Dartmouth, Nova Scotia
Johnson FA, Walters MA, Boomer GS. Allowable levels of take for trade in Nearctic songbirds. Ecological Applications 2012; 22:1114-1130

## Sheet: Table B. UnadjustedAgeRatio
Table B. Waterfowl wings received during Waterfowl Parts Collection Surveys conducted in the US and Canada used in computation of unadjusted mean age ratios (AF = adult female wings, Imm = total immature male and female wings, ImmF = immature female wings).
	Common Eider			Eastern Black Scoter			Eastern Surf Scoter			Western Surf Scoter			White-winged Scoter			Long-tailed Duck
Year	AF	Imm	ImmF	AF	Imm	ImmF	AF	Imm	ImmF	AF	Imm	ImmF	AF	Imm	ImmF	AF	IMM	ImmF
2004	35	56	28	26	46	23	69	80	40	3	16	8	14	43	21.5	77	155	77.5
2005	46	80	40	38	82	41	40	77	38.5	3	17	8.5	10	58	29	41	64	32
2006	25	43	21.5	6	67	33.5	19	103	51.5	15	8	4	9	99	49.5	16	79	39.5
2007	38	41	20.5	19	37	18.5	21	88	44	10	29	14.5	10	32	16	20	88	44
2008	60	38	19	15	31	15.5	21	79	39.5	10	13	6.5	14	33	16.5	46	78	39
2009	47	21	10.5	13	30	15	25	41	20.5	12	15	7.5	19	27	13.5	32	52	26
2010	9	20	10	25	73	36.5	19	78	39	4	6	3	11	48	24	27	105	52.5
2011	11	17	8.5	18	56	28	13	97	48.5	2	12	6	13	70	35	25	57	28.5
2012	15	15	7.5	16	50	25	10	55	27.5	7	12	6	4	29	14.5	17	19	9.5
2013	10	10	5	14	66	33	11	41	20.5	6	10	5	8	41	20.5	14	91	45.5
Total ImmF			171			269			370			69			240			394
Total AF			296			190			248			72			112			315
Unadjusted Age Ratio			0.577703			1.41579			1.49194			0.958333			2.14286			1.25079
Note: Sample size insufficient to compute for Western Black Scoter.

## Sheet: Table C. HarvestData
Table C. Harvest data assembled to inform expert elicitation of total retrieved sport and subsistence harvest in S3 Table 4. Harvest Elicitation
Population	Type/Location	Harvest	Notes/Citations							TotalHarvest
Eastern Black Scoter	US and CanadaSport - sport harvest, adjusted	11027.9	US and Can estimates corrected for bias (0.731) per Padding PP and Royel JA. Assessment of bias in US waterfowl harvest estimates. 2012. Wildlife Research 39:336-342.							27131.2
Eastern Black Scoter	Subsistence - Labrador	615	Natcher DC, Felt L, Chaulk K, Procter A. Monitoring the Domestic Harvest of Migratory Birds in Nunatsiavut, Labrador. Arctic. 2011:362-6
Eastern Black Scoter	Subsistence - Cree (James Bay) and Innu (Nunavik) total	8417	Cree Trappers Association, Cree Regional Authority and Canadian Wildlife Service. Quebec Cree Subsistence Harvest Survey 2005-2008. 2009. Unpublished report, Montreal, Quebec, Canada, 16pp.; C. Lepage, CWS, personal communication
Eastern Black Scoter	Subsistence - Saskatchewan	9.3038	Rothe TC, Padding PI, Naves LC, Robertson GJ. Harvest of sea ducks in North America: A contemporary summary. In: Savard JP, Derksen DV, Esler D, Eadie JM, editors. Ecology and Conservation of North American Sea Ducks. Boca Raton (FL): CRC Press; 2015. pp. 417-467.
Eastern Surf Scoter	US and Canada sport harvest, adjusted	20846.7	US and Can estimates corrected for bias (0.731) per Padding PP and Royel JA. Assessment of bias in US waterfowl harvest estimates. 2012. Wildlife Research 39:336-342.							29747
Eastern Surf Scoter	Subsistence - Labrador	745	Natcher DC, Felt L, Chaulk K, Procter A. Monitoring the Domestic Harvest of Migratory Birds in Nunatsiavut, Labrador. Arctic. 2011:362-6
Eastern Surf Scoter	Subsistence - Cree (James Bay) and Innu (Nunavik) total	5033	Cree Trappers Association, Cree Regional Authority and Canadian Wildlife Service. Quebec Cree Subsistence Harvest Survey 2005-2008. 2009. Unpublished report, Montreal, Quebec, Canada, 16pp.; C. Lepage, CWS, personal communication
Eastern Surf Scoter	Subsistence - Saskatchewan	440.38	Rothe TC, Padding PI, Naves LC, Robertson GJ. Harvest of sea ducks in North America: A contemporary summary. In: Savard JP, Derksen DV, Esler D, Eadie JM, editors. Ecology and Conservation of North American Sea Ducks. Boca Raton (FL): CRC Press; 2015. pp. 417-467.
Western Black Scoter	US and CanadaSport - sport harvest, adjusted	515	US and Can estimates corrected for bias (0.731) per Padding PP and Royel JA. Assessment of bias in US waterfowl harvest estimates. 2012. Wildlife Research 39:336-342.							12190
Western Black Scoter	Subsistence - northwest NWT	0
Western Black Scoter	Subsistence - Alaska (2011 estimate)	11675	Rothe TC, Padding PI, Naves LC, Robertson GJ. Harvest of sea ducks in North America: A contemporary summary. In: Savard JP, Derksen DV, Esler D, Eadie JM, editors. Ecology and Conservation of North American Sea Ducks. Boca Raton (FL): CRC Press; 2015. pp. 417-467.
Western Surf Scoter	US and CanadaSport - sport harvest, adjusted	4230	US and Can estimates corrected for bias (0.731) per Padding PP and Royel JA. Assessment of bias in US waterfowl harvest estimates. 2012. Wildlife Research 39:336-342.							7353.5
Western Surf Scoter	Subsistence - northwest NWT	358.5	Rothe TC, Padding PI, Naves LC, Robertson GJ. Harvest of sea ducks in North America: A contemporary summary. In: Savard JP, Derksen DV, Esler D, Eadie JM, editors. Ecology and Conservation of North American Sea Ducks. Boca Raton (FL): CRC Press; 2015. pp. 417-467.
Western Surf Scoter	Subsistence - Alaska (2011 estimate)	2765	Rothe TC, Padding PI, Naves LC, Robertson GJ. Harvest of sea ducks in North America: A contemporary summary. In: Savard JP, Derksen DV, Esler D, Eadie JM, editors. Ecology and Conservation of North American Sea Ducks. Boca Raton (FL): CRC Press; 2015. pp. 417-467.
White-winged Scoter	US and Canada sport harvest, adjusted	7507.37	US and Can estimates corrected for bias (0.731) per Padding PP and Royel JA. Assessment of bias in US waterfowl harvest estimates. 2012. Wildlife Research 39:336-342.							18086.2
White-winged Scoter	Subsistence - Labrador	86	Natcher DC, Felt L, Chaulk K, Procter A. Monitoring the Domestic Harvest of Migratory Birds in Nunatsiavut, Labrador. Arctic. 2011:362-6
White-winged Scoter	Subsistence - Cree (James Bay) and Innu (Nunavik) total	1785	Cree Trappers Association, Cree Regional Authority and Canadian Wildlife Service. Quebec Cree Subsistence Harvest Survey 2005-2008. 2009. Unpublished report, Montreal, Quebec, Canada, 16pp.; C. Lepage, CWS, personal communication
White-winged Scoter	Subsistence - northwest NWT	358.5	Rothe TC, Padding PI, Naves LC, Robertson GJ. Harvest of sea ducks in North America: A contemporary summary. In: Savard JP, Derksen DV, Esler D, Eadie JM, editors. Ecology and Conservation of North American Sea Ducks. Boca Raton (FL): CRC Press; 2015. pp. 417-467.
White-winged Scoter	Subsistence - Saskatchewan	40.3165	Rothe TC, Padding PI, Naves LC, Robertson GJ. Harvest of sea ducks in North America: A contemporary summary. In: Savard JP, Derksen DV, Esler D, Eadie JM, editors. Ecology and Conservation of North American Sea Ducks. Boca Raton (FL): CRC Press; 2015. pp. 417-467.
White-winged Scoter	Subsistence - Alaska (2011 estimate)	7541	Rothe TC, Padding PI, Naves LC, Robertson GJ. Harvest of sea ducks in North America: A contemporary summary. In: Savard JP, Derksen DV, Esler D, Eadie JM, editors. Ecology and Conservation of North American Sea Ducks. Boca Raton (FL): CRC Press; 2015. pp. 417-467.
Long-tailed Duck	US and Canada sport harvest, adjusted	20886.1	US and Can estimates corrected for bias (0.731) per Padding PP and Royel JA. Assessment of bias in US waterfowl harvest estimates. 2012. Wildlife Research 39:336-342.							36180.1
Long-tailed Duck	Subsistence - Labrador	0	Natcher DC, Felt L, Chaulk K, Procter A. Monitoring the Domestic Harvest of Migratory Birds in Nunatsiavut, Labrador. Arctic. 2011:362-6
White-winged Scoter	Subsistence - Cree (James Bay) and Innu (Nunavik) total	5711	Cree Trappers Association, Cree Regional Authority and Canadian Wildlife Service. Quebec Cree Subsistence Harvest Survey 2005-2008. 2009. Unpublished report, Montreal, Quebec, Canada, 16pp.; C. Lepage, CWS, personal communication
Long-tailed Duck	Subsistence - Nunavut	100	Rothe TC, Padding PI, Naves LC, Robertson GJ. Harvest of sea ducks in North America: A contemporary summary. In: Savard JP, Derksen DV, Esler D, Eadie JM, editors. Ecology and Conservation of North American Sea Ducks. Boca Raton (FL): CRC Press; 2015. pp. 417-467.
Long-tailed Duck	Subsistence - northwest NWT	7	Rothe TC, Padding PI, Naves LC, Robertson GJ. Harvest of sea ducks in North America: A contemporary summary. In: Savard JP, Derksen DV, Esler D, Eadie JM, editors. Ecology and Conservation of North American Sea Ducks. Boca Raton (FL): CRC Press; 2015. pp. 417-467.
Long-tailed Duck	Susbsistence - Alaska (2011 estimate)	4023	Rothe TC, Padding PI, Naves LC, Robertson GJ. Harvest of sea ducks in North America: A contemporary summary. In: Savard JP, Derksen DV, Esler D, Eadie JM, editors. Ecology and Conservation of North American Sea Ducks. Boca Raton (FL): CRC Press; 2015. pp. 417-467.

## Sheet: Table D. HarvestElicitation
Table D. Expert elicitation results for observed harvest: assessment of total retrieved sport and subsistence harvest based on reference to the 2004-2013 mean for US and Canada combined, corrected for bias (0.731; Padding and Royle 2012) as well as subsistence harvest for Alaska from 2011 estimates reported in Rothe et al. 2015 and unpublished data for eastern Canada.
		Uncertainty Interval for estimate from column C
	Best estimate 1	Minimum for current estimate	Maximum for current estimate	Confidence that the interval (cols C and D) contains the true unknown estimate (0-100%)
Crippling loss	0.3	0.2	0.4	0.8
Eastern black scoter harvest (Total Retrieved Sport and Subsistence Harvest)	20069	15000	26000	0.8
Eastern surf scoter harvest (Total Retrieved Sport and Subsistence Harvest)	27065	21000	32000	0.8
White-winged scoter harvest (Total Retrieved Sport and Subsistence Harvest)	17318	11000	23000	0.7
Long-tailed duck harvest (Total Retrieved Sport and Subsistence Harvest)	30727	25000	35000	0.7
Western black scoter harvest (Total Retrieved Sport and Subsistence Harvest)	12190	8000	16000	0.7
Western surf scoter harvest (Total Retrieved Sport and Subsistence Harvest)	7354	4000	10000	0.8
Padding PP and Royel JA. Assessment of bias in US waterfowl harvest estimates. 2012. Wildlife Research 39:336-342.
Rothe TC, Padding PI, Naves LC, Robertson GJ. Harvest of sea ducks in North America: A contemporary summary. In: Savard JP, Derksen DV, Esler D, Eadie JM, editors. Ecology and Conservation of North American Sea Ducks. Boca Raton (FL): CRC Press; 2015. pp. 417-467.

## Sheet: Table E. EiderBandingData
Table E. Banding and recovery data for American common eiders in Maine and Atlantic Canada (2002-2012) obtained from the US Bird Banding Laboratory.
		Recoveries
Year	Releases	2002	2003	2004	2005	2006	2007	2008	2009	2010	2011	2012
2002	1627	24	12	11	21	18	8	4	4	4	4	2
2003	1886		19	14	29	23	15	9	17	7	6	5
2004	2056			7	39	19	28	18	16	14	12	7
2005	2342				39	26	26	18	12	14	16	5
2006	2926					50	30	24	30	20	22	23
2007	1666						24	17	22	9	14	7
2008	2294							24	16	14	7	10
2009	2103								21	19	19	12
2010	1501									10	17	10
2011	989										7	8
2012	1406											13

## Sheet: Table F. Elicitation
Table F. Expert elicitation and literature estimates of demographic rates, differential vulnerability to harvest, and fall population size (with associated uncertainty) used to construct sample distributions for simulation of harvest potential for each population and harvest and crippling loss for scoters and long-tailed ducks.
Common Eider	Parameter	Expert 1					Expert 2				Expert 3				Expert 4					Data
		Low	Est.	High	Prob	Freq	Low	Est.	High	Prob	Low	Est.	High	Prob	Low	Est.	High	Prob	Freq	Data used	Distribution used
	2nd year breeding propensity		0.2									0.22
	3rd year breeding propensity		0.5									1
	Adult breeding propensity	0.85	0.9	0.95	60		0.9	0.95	0.99	70	0.7	1	1	90	0.6	0.8	0.9	90
	Clutch size	3.5	4	4.5	90		3	4	5	80	3	4	5	75
	Nest success	0.65	0.7	0.75	70		0.5	0.6	0.8	60	0.5	0.75	0.8	75	0.4	0.68	0.85	95
	Hatch success	0.85	0.9	0.95	80		0.75	0.85	0.9	70	0.85	0.9	0.95	75						0.69 (Range=0.40-0.79)	Beta(16.14,7.25)	Goudie, R. Ian, Gregory J. Robertson and Austin Reed. 2000. Common Eider (Somateria mollissima), The Birds of North America Online (A. Poole, Ed.). Ithaca: Cornell Lab of Ornithology; Retrieved from the Birds of North America Online: http://bna.birds.cornell.edu/bna/species/546
	Duckling survival: background	0.1	0.2	0.3	55	0.9	0.08	0.2	0.3	60	0.05	0.1	0.5	75	0.027	0.032	0.164	80	0.75
	Duckling survival: boom	0.2	0.4	0.6	55	0.1									0.172	0.42	0.42	80	0.25
	1st year survival	0.4	0.5	0.6	50		0.65	0.75	0.6	50	0.5	0.71	0.8	75
	2nd year survival	0.85	0.9	0.95	70		0.85	0.9	0.95	70	0.8	0.87	0.95	90
	Adult (and 3rd year) survival	0.85	0.9	0.95	90		0.85	0.9	0.95	90	0.85	0.9	0.95	90	0.8	0.9	0.95	95
	Differential vulnerability	1.5	2	2.5	50										2	3.5	5	90
Eastern Black Scoter	Parameter	Expert 1				Expert 2				Expert 3				Expert 4				Data
		Low	Est.	High	Prob	Low	Est.	High	Prob	Low	Est.	High	Prob	Low	Est.	High	Prob	Data Used	Distributions
	2nd year breeding propensity	0.15	0.25	0.45	80		0.25				0.2
	Adult breeding propensity	0.8	0.9	1	90	0.75	0.9	1	75	0.85	0.9	0.95	70
	Clutch size					6	7.5	10	80	7.5	8.5	9	90					7.70(SD =1.40); 8.6(SD=1.30)	LogNormal(2.02,0.18)	Bordage D, Savard JP. Black Scoter (Melanitta nigra). In: Rodewald PG, editor. Birds of North America. Ithaca: Cornell Lab of Ornithology; 2011.; Bengtson SA. 1971. Variations in clutch-size in ducks in relation to the food supply. Ibis; 113(4):523-6.
	Nest success					0.4	0.83	0.9	75	0.4	0.6	0.7	60
	Hatch success					0.9	0.95	1	90	0.6	0.85	0.9	60
	Duckling survival					0.2	0.55	0.7	75	0.2	0.4	0.6	50					0.60,0.50,0.55,0.25	Beta(4.43,4.89)	Bengston, S-A. 1972. Reproduction and fluctuations in the size of duck populations at Lake Myvantn, Iceland. Oikos 23:35-58.
	1st year survival	0.64	0.68	0.72	50	0.5	0.56	0.7	80	0.6	0.7	0.8	50
	2nd year survival	0.72	0.77	0.81	80	0.8	0.9	0.95	80	0.75	0.8	0.95	60
	Adult survival	0.8	0.85	0.9	90	0.8	0.9	0.95	80	0.85	0.9	0.95	60
	Fall flight (in thousands)	350	450	550	80	238	511	714	80	438	505	543	60	310	400	570	55
	Differential vulnerability	1.5	2.5	3.5	95
Western Black Scoter	Parameter	Expert 1				Expert 2				Data
		Low	Est.	High	Prob	Low	Est.	High	Prob	Data Used	Distributions
	2nd year breeding propensity		0.25
	Adult breeding propensity	0.75	0.9	1	75
	Clutch size	6	7.5	10	80					8.6(SD=1.3),7.5(95%CI=7.2-7.6)	LogNormal(2.08,0.087)	Bengtson SA. Variations in clutch-size in ducks in relation to the food supply. Ibis. 1971;113(4):523-6.; Schamber JL, Broerman FJ, Flint PL. Reproductive ecology and habitat use of Pacific black scoters (Melanitta nigra americana) nesting on the Yukon-Kuskokwim Delta, Alaska. Waterbirds. 2010;33(2):129-39.
	Nest success	0.4	0.83	0.9	75	0.2	0.35	0.5	60
	Hatch success	0.9	0.95	1	90
	Duckling survival	0.2	0.55	0.7	75					Range=0.09-0.35; 0.60,0.50,0.55,0.25	Uniform(0.09,0.35); Beta(4.43,4.89)	Schamber JL, Broerman FJ, Flint PL. Reproductive ecology and habitat use of Pacific black scoters (Melanitta nigra americana) nesting on the Yukon-Kuskokwim Delta, Alaska. Waterbirds. 2010;33(2):129-39., Bengston, S-A. 1972. Reproduction and fluctuations in the size of duck populations at Lake Myvantn, Iceland. Oikos 23:35-58. I disregard estimate of 0.25.
	1st year survivalB
	2nd year survivalB
	Adult survivalB
	Fall flight (in thousands)					190	221	250	85
	Differential vulnerability
Eastern Surf Scoter	Parameter	Expert 1				Expert 2				Expert 3				Expert 4				Data
		Low	Est.	High	Prob	Low	Est.	High	Prob	Low	Est.	High	Prob	Low	Est.	High	Prob	Data Used	Distributions
	2nd year breeding propensity	0.15	0.25	0.45	80		0.2				0.25
	Adult breeding propensity	0.8	0.9	1	90	0.85	0.95	0.97	60	0.75	0.9	1	75
	Clutch size					6	7	8	90	6	7.6	10	80					7.6 (SD = 0.25)	LogNormal (2.03,0.03)	Lesage, L., A. Reed, and J-P. L. Savard. 2008. Duckling survival and use of space by surf scoter (Melanitta perspicillata) broods. Ecoscience 15:81-88.
	Nest success					0.3	0.5	0.6	55	0.4	0.7	0.9	75					57 out of 112	Binomial (p=0.51, N=112)	Lesage, L., A. Reed, and J-P. L. Savard. 2008. Duckling survival and use of space by surf scoter (Melanitta perspicillata) broods. Ecoscience 15:81-88.
	Hatch success					0.6	0.8	0.9	70	0.95	0.97	1	90
	Duckling survival					0.2	0.4	0.6	50	0.2	0.42	0.6	75					179 out of 422	Binomial (p=0.42, N=422)	Lesage, L., A. Reed, and J-P. L. Savard. 2008. Duckling survival and use of space by surf scoter (Melanitta perspicillata) broods. Ecoscience 15:81-88.
	1st year survival	0.64	0.68	0.72	50	0.6	0.7	0.8	50	0.5	0.56	0.7	80
	2nd year survival	0.72	0.77	0.81	80	0.75	0.8	0.95	60	0.8	0.9	0.95	80
	Adult survival	0.8	0.85	0.9	90	0.85	0.9	0.95	70	0.8	0.9	0.95	80
	Fall flight (in thousands)	300	350	700	80	333	381	429	80	238	359	714	50	160	285	750	66
	Differential vulnerability	1.5	2.5	3.5	95
Western Surf Scoter	Parameter	Expert 1				Expert 2				Expert 3				Data
		Low	Est.	High	Prob	Low	Est.	High	Prob	Low	Est.	High	Prob	Data Used	Distributions
	2nd year breeding propensity		0.2				0.25
	Adult breeding propensity	0.7	0.8	0.9	60	0.75	0.9	1	75
	Clutch size	3	7	9	60	6	7.6	10	80	6	6.7	7	60	7.60 (SD = 0.25)	LogNormal (2.03,0.03)	Lesage, L., A. Reed, and J-P. L. Savard. 2008. Duckling survival and use of space by surf scoter (Melanitta perspicillata) broods. Ecoscience 15:81-88.
	Nest success	0.4	0.7	0.8	60	0.4	0.7	0.9	75
	Hatch success	0.5	0.9	1	80	0.95	0.97	1	90
	Duckling survival	0.3	0.4	0.5	80	0.2	0.42	0.6	75
	1st year survival	0.25	0.48	0.72	90	0.5	0.56	0.7	80	0.42	0.62	0.83	80
	2nd year survival	0.73	0.91	0.97	90	0.8	0.9	0.95	80	0.66	0.77	0.99	80
	Adult survival	0.73	0.91	0.97	90	0.8	0.9	0.95	80	0.66	0.77	0.99	80
	Fall flight (in thousands)	223	387	550	70	238	509	714	50
	Differential vulnerability	1.5	2.25	3	75
White-winged Scoter	Parameter	Expert 1				Data
		Low	Est.	High	Prob	Data Used	Distributions
	2nd year breeding propensity	0.15	0.25	0.45	80
	Adult breeding propensity	0.8	0.9	1	90
	Clutch size					8.9(range=8.3-9.6), 8.8(95%CI=8.6-9.1),8.1(Range=7-10)	LogNormal(2.18,0.086)	Brown, Patrick W. and Leigh H. Fredrickson. (1997). White-winged Scoter (Melanitta fusca), The Birds of North America (P. G. Rodewald, Ed.). Ithaca: Cornell Lab of Ornithology; Retrieved from the Birds of North America: https://birdsna.org/Species-Account/bna/species/whwsco,Traylor JJ, Alisauskas RT, Kehoe FP. Nesting ecology of white-winged scoters (Melanitta fusca deglandi) at Redberry Lake, Sa…
	Nest success					0.24 (95%CI=0.09-0.42), 0.25 (95% CI = 0.13-0.49)	Beta(5.86,18.56)	Traylor JJ, Alisauskas RT, Kehoe FP. Nesting ecology of white-winged scoters (Melanitta fusca deglandi) at Redberry Lake, Saskatchewan. The Auk. 2004;121(3):950-62. Safine DE. Breeding ecology of white-winged scoters on the Yukon Flats, Alaska [thesis]. Fairbanks (AK): University of Alaska; 2005.
	Hatch success					0.82 (range=0.67-0.92), 0.85 (95%CI = 0.81-0.88), 0.92(SE=0.02)	Beta(296.57,47.61)	Brown and Fredrickson 1989, Can. Field-Nat. 103:240-247; Traylor JJ, Alisauskas RT, Kehoe FP. Nesting ecology of white-winged scoters (Melanitta fusca deglandi) at Redberry Lake, Saskatchewan. The Auk. 2004;121(3):950-62. Safine DE. Breeding ecology of white-winged scoters on the Yukon Flats, Alaska [thesis]. Fairbanks (AK): University of Alaska; 2005.
	Duckling survival					0.08 (95%CI=0.03, 0.15);0.64(95%CI=0.51, 0.75)	Beta(38.29,68.07)	Safine DE. Breeding ecology of white-winged scoters on the Yukon Flats, Alaska [thesis]. Fairbanks (AK): University of Alaska; 2005.
	1st year survival	0.6	0.68	0.72	50
	2nd year survival	0.68	0.77	0.81	80
	Adult survival	0.75	0.85	0.9	90
	Fall flight (in thousands)	400	550	700	80
	Differential vulnerability	1.5	2.5	3.5	95
Long-tailed Duck	Parameter	Expert 1				Expert 2				Expert 3				Expert 4				Data
		Low	Est.	High	Prob	Low	Est.	High	Prob	Low	Est.	High	Prob	Low	Est.	High	Prob	Data Used	Distributions
	2nd year breeding propensity	0.15	0.25	0.45	80	0.15	0.25	0.35	60	0.1	0.2	0.3	70		0.25
	Adult breeding propensity	0.8	0.9	1	90	0.7	0.9	0.97	70	0.6	0.8	0.95	90
	Clutch size					6	7.5	8	80	6	7	8	70	4.3	7.3	10.3	95	7.1 (95% CI = 6.5-7.7), 6.8(Range=6.7-7), Range(7-8.4)	LogNormal(1.97,0.06)	Schamber JL, Flint PL, Grand JB, Wilson HM, Morse JA. Population dynamics of long-tailed ducks breeding on the Yukon-Kuskokwim Delta, Alaska. Arctic. 2009:190-200.; Alison 1975; Bengtson SA. 1971. Variations in clutch-size in ducks in relation to the food supply. Ibis; 113(4):523-6.
	Nest success					0.2	0.4	0.65	75	0.2	0.4	0.7	70	0.29	0.39	0.52	95	0.589(SD = 0.05), 0.3(Range 0.14-0.90), 0.3(95%CI = 0.24-0.36)	Beta(55.32,38.60)	Alison RM. Breeding biology and behavior of the Oldsquaw (Clangula hyemalis L.). Ornithological Monographs. 1975(18):i-52.; Kellett DK, Alisauskas RT. Population ecology of long-tailed ducks at Karrak Lake, Nunavut. Unpublished Data, 2014; Fifth International Sea Duck Conference, Rejkavik, Iceland.; Schamber JL, Flint PL, Grand JB, Wilson HM, Morse JA. Population dynamics of long-tailed ducks bre…
	Hatch success					0.5	0.85	0.9	75	0.7	0.8	0.95	90	0.18	0.2	0.22	95
	Duckling survival					0.1	0.3	0.4	50	0.1	0.15	0.4	70
	1st year survival	0.6	0.66	0.7	50	0.5	0.6	0.7	50	0.5	0.6	0.8	60
	2nd year survival	0.68	0.74	0.78	80	0.55	0.65	0.85	60	0.5	0.7	0.8	60
	Adult survival	0.75	0.82	0.87	90	0.6	0.75	0.9	75	0.6	0.8	0.85	70	0.76	0.85	0.92	95
	Fall flight (in thousands)	550	650	1000	80	600	750	1200	60	600	800	1000	70
	Differential vulnerability	1.5	2.5	3.5	95	1.5	2.5	5	60	2	3	4	70
