# Supplementary material for: Evaluation of harvest and information needs for North American sea ducks
Source: PLoS One. 2017 Apr 18;12(4):e0175411. doi: 10.1371/journal.pone.0175411 (PMC5395144; doi:10.1371/journal.pone.0175411)
Supplement: S3 File — (R) [file pone.0175411.s003.R]

rm(list=ls())
##### OPEN R LIBRARIES and Set WD #####
library(fitdistrplus)
library(popbio) # package for solving projection matrix

##### INITIALIZE VARIABLES ######
  F <- 1            # Management objective
  theta <- 1        # Form of density dependence (1 = linear) 
  n.iter <- 10000   # Number of iterations
##### CREATE EMPTY ARRAYS AND DATA FRAMES  #####
  cs.mat <- matrix(0,nrow=n.iter,ncol=2)
  N.mat <- matrix(0,nrow=n.iter,ncol=2)
  recruit.mat <- matrix(0,nrow=n.iter,ncol=2)
  recruit <- array()        # Recruitment based on age ratios
  N <- array()              # Fall flight
  cs <- array()
  K <- array()              # Kill (H/(1-c)): Numbers of birds
  dv <- array()
  project.mat.r <- array()  # r-max from projection matrix
  project.mat.h <- array()  # Max allowable harvest rate: from projection matrix
  H.projmat <- array()      # Max allowable total harvest (hmax*BPOP): from projection matrix
  projmatcomp <- array()    # Comparison of H.max to K.obs: from projection matrix
  HAminusHRprojmat <- array() # Used for sensitivity analysis
#------------------------------------ Create Distributions From Expert Elicitation ------------------------------------------#
# Fall flight example with two experts
  fallflight.1 <-c(350000,450000,550000,80)
    half.probFF.1 <- (1-(fallflight.1[4]/100))/2
    est.fallflight.1 <- qmedist(fallflight.1[1:3],"lnorm",probs=c((0+half.probFF.1),(1-half.probFF.1)))
    parms.fallflight.1 <- est.fallflight.1$estimate
    N.mat[,1] <- rlnorm(n.iter,parms.fallflight.1[1],parms.fallflight.1[2])
  fallflight.2 <-c(230000,265000,285000,60)
    half.probFF.2 <- (1-(fallflight.2[4]/100))/2
    est.fallflight.2 <- qmedist(fallflight.2[1:3],"lnorm",probs=c((0+half.probFF.2),(1-half.probFF.2)))
    parms.fallflight.2 <- est.fallflight.2$estimate
    N.mat[,2] <- rlnorm(n.iter,parms.fallflight.2[1],parms.fallflight.2[2])
# Breeding propensity for Adults (proportion of adults that breed)
  breedpradl <-c(0.85,0.9,0.95,70)
  half.probBP <- (1-(breedpradl[4]/100))/2
  est.breedpradl <- qmedist(breedpradl[1:3],"beta",probs=c((0+half.probBP),(1-half.probBP)))
  parms.breedpradl <- est.breedpradl$estimate
  bp.ad <- rbeta(n.iter,parms.breedpradl[1],parms.breedpradl[2])
# First- year survival (from fledging to the following spring)
  firstsurv <-c(0.6,0.7,0.8,50)
  half.probp1 <- (1-(firstsurv[4]/100))/2
  est.firstsurv <- qmedist(firstsurv[1:3],"beta",probs=c((0+half.probp1),(1-half.probp1)))
  parms.firstsurv <- est.firstsurv$estimate
  p1 <- rbeta(n.iter,parms.firstsurv[1],parms.firstsurv[2])
# second-year survival
  seconsurv <-c(0.75,0.8,0.95,60)
  half.probp2 <- (1-(seconsurv[4]/100))/2
  est.seconsurv <- qmedist(seconsurv[1:3],"beta",probs=c((0+half.probp2),(1-half.probp2)))
  parms.seconsurv <- est.seconsurv$estimate
  p2 <- rbeta(n.iter,parms.seconsurv[1],parms.seconsurv[2])
# Adult survival
  adultsurv <-c(0.85,0.9,0.95,60)
  half.probp.ad <- (1-(adultsurv[4]/100))/2
  est.adultsurv <- qmedist(adultsurv[1:3],"beta",probs=c((0+half.probp.ad),(1-half.probp.ad)))
  parms.adultsurv <- est.adultsurv$estimate
  p.ad <- rbeta(n.iter,parms.adultsurv[1],parms.adultsurv[2])
# Probability that birds first breed at 2 years
  pfirstbr.2 <- rbinom(n.iter,100,0.2)/100
# Clutch size
  clutchsize <-c(7.5,8.5,9.5,90)
  half.probcs <- (1-(clutchsize[4]/100))/2
  est.clutchsize <- qmedist(clutchsize[1:3],"lnorm",probs=c((0+half.probcs),(1-half.probcs)))
  parms.clutchsize <- est.clutchsize$estimate
  cs.mat[,1] <- rlnorm(n.iter,parms.clutchsize[1],parms.clutchsize[2])
# Nesting success
  nestsucc <-c(0.4,0.6,0.7,60)
  half.probns <- (1-(nestsucc[4]/100))/2
  est.nestsucc <- qmedist(nestsucc[1:3],"beta",probs=c((0+half.probns),(1-half.probns)))
  parms.nestsucc <- est.nestsucc$estimate
  ns <- rbeta(n.iter,parms.nestsucc[1],parms.nestsucc[2])
# Hatching success
  hatchsucc <-c(0.6,0.85,0.9,60)
  half.probhs <- (1-(hatchsucc[4]/100))/2
  est.hatchsucc <- qmedist(hatchsucc[1:3],"beta",probs=c((0+half.probhs),(1-half.probhs)))
  parms.hatchsucc <- est.hatchsucc$estimate
  hs <- rbeta(n.iter,parms.hatchsucc[1],parms.hatchsucc[2])
# Duckling survival from hatching to fledging
  ducksurv <-c(0.2,0.4,0.6,50)
  half.probds <- (1-(ducksurv[4]/100))/2
  est.ducksurv <- qmedist(ducksurv[1:3],"beta",probs=c((0+half.probds),(1-half.probds)))
  parms.ducksurv <- est.ducksurv$estimate
  ds <- rbeta(n.iter,parms.ducksurv[1],parms.ducksurv[2])
# DV
  diff.v <-c(1.5,2.5,3.5,95)
  half.probdv <- (1-(diff.v[4]/100))/2
  est.dv <- qmedist(diff.v[1:3],"lnorm",probs=c((0+half.probdv),(1-half.probdv)))
  parms.dv <- est.dv$estimate
  dv1 <- rlnorm(n.iter,parms.dv[1],parms.dv[2])
  for(i in 1:n.iter){
    dv[i] <- max(1,dv1[i])
  }
#- Harvest and Crippling loss not based on expert elicitation assumed Padding had best knowledge-#
  harvest <- c(15000,20069,26000)     # Total harvest (number of birds)
  crip <- c(0.2,0.3,0.4)              # Crippling loss
  est.harvest <- qmedist(harvest,"lnorm",probs=c(0.10,0.90))
    parms.harvest <- est.harvest$estimate
    H.obs <- rlnorm(n.iter,parms.harvest[1],parms.harvest[2])
   est.crip <- qmedist(crip,"beta",probs=c(0.10,0.90))
    parms.crip <- est.crip$estimate
    crip <- rbeta(n.iter,parms.crip[1],parms.crip[2])
# Parameters from data
  # Clutch size is a weighted average by sample size
    cs1 <- 7.7*(20/(20+187))+8.7*(187/(20+187))
    cs.sd <- 1.7*(20/(20+187))+1.37*(187/(20+187))
    cs.dat <- c(cs1-(1.96*cs.sd), cs1,cs1+(1.96*cs.sd)) 
    lnpriorcs.dat <- qmedist(cs.dat,"lnorm",probs=c(0.025,0.975)) 
    lnparmscs.dat <- lnpriorcs.dat$estimate
    cs.mat[,2] <- rlnorm(n.iter,lnparmscs.dat[1],lnparmscs.dat[2])
##### randomly sample from different experts to create the final distributions
rnum2 <- round(rbinom(n.iter,1,0.5))+1
  for(i in 1:n.iter){
    cs[i] <- cs.mat[i,rnum2[i]]
    N[i] <- N.mat[i,rnum2[i]] 
}
# Combine wing data with expert opinion (with equal weight)
  # calculate fecundity from wing and dv data
    w.rat <- 1.42; w.rat.sd <- w.rat*0.10
    wings <- c(w.rat-(1.96*w.rat.sd), w.rat,w.rat+(1.96*w.rat.sd)) 
    lnpriorwings <- qmedist(wings,"lnorm",probs=c(0.025,0.975)) 
    lnparmswings <- lnpriorwings$estimate
    wings <- rlnorm(10000,lnparmswings[1],lnparmswings[2])
    recruit.mat[,1] <- wings/dv
# calculate fecundity from repro components
    b2 <- ((pfirstbr.2*cs*ns*hs*ds)/2)          # fecundity of 2nd year breeders (from repro components)
    recruit.mat[,2] <- ((bp.ad*cs*ns*hs*ds)/2)  # fecundity of adults (from repro components)
  # combine the two estimates
    rnum2 <- round(rbinom(n.iter,1,0.5))+1
    for(i in 1:n.iter){
      recruit[i] <- recruit.mat[i,rnum2[i]]
    }
#----------------------------------------------- Run Simulations -------------------------------------------------#
for(i in 1:n.iter){
    # COMPUTE RMAX AND HMAX USING PROJECT MATRIX APPROACH
      A <- matrix(c(p1[i]*0,p2[i]*b2[i],p.ad[i]*recruit[i],
                    p1[i],0,0,
                    0,p2[i],p.ad[i]),nrow=3,ncol=3,byrow=T) 
        
        project.mat.r[i] <- lambda(A)-1
        project.mat.h[i] <- (project.mat.r[i]*theta)/(1+(theta*(1+project.mat.r[i])))
    # CALCULATE ALLOWABLE HARVEST LEVEL
      K[i] <- H.obs[i]/(1-crip[i])
      H.projmat[i] <- N[i]*project.mat.h[i]
    # TRACK FREQUENCY OF EXPECT REALIZED HARVEST <= ALLOWABLE HARVEST
      projmatcomp[i] <- ifelse(H.projmat[i]<K[i],0,1)
    # COMPUTE DIFFERENCE:  ALLOWABLE HARVEST MINUS REALIZED HARVEST (INCLUDE NEGATIVE VALUES)
      HAminusHRprojmat[i] <- H.projmat[i] - K[i]
  }
#-------------------------------------------------END SIMULATION--------------------------------------------------#
