# Supplementary material for: Evaluation of harvest and information needs for North American sea ducks
Source: PLoS One. 2017 Apr 18;12(4):e0175411. doi: 10.1371/journal.pone.0175411 (PMC5395144; doi:10.1371/journal.pone.0175411)
Supplement: S2 Table — (XLSX) [file pone.0175411.s005.xlsx]

## Sheet: coeff.table
S2 Table. Sensitivity of the computed difference between allowable and observed harvest to individual demographic parameters as measured by the slope of linear relationships between the computed harvest difference
and the demographic parameters, where greater absolute slopes indicated higher sensitivity. Slope is affected by both the inherent sensitivity of growth rate and, hence, allowable harvest, and the relative proportional uncertainty (CV for non-binomials, Concentration for binomial) described for a parameter.
Population	Type	Parameter	Slope	Abs.Slope	Uncertainty		Population	Type	Parameter	Slope	Abs.Slope	Uncertainty		Population	Type	Parameter	Slope	Abs.Slope	Uncertainty
Common Eider	base	Survival - adults (p.ad)	0.0241959	0.0241959	15		Eastern Black Scoter	base	Fall flight population size (N.FF)	10084	10084	26		Western Black Scoter	base	Nest success (ns)	9134.35	9134.35	44
Common Eider	base	Duckling survival (ds)	0.0201244	0.0201244	37		Eastern Black Scoter	base	Survival - adults (p.ad)	10067.7	10067.7	13		Western Black Scoter	base	Duckling survival (ds)	8335.38	8335.38	32
Common Eider	base	Hatch success (hs)	0.0137888	0.0137888	31		Eastern Black Scoter	base	Duckling survival (ds)	8638.18	8638.18	31		Western Black Scoter	base	Total observed harvest (H.obs)	-3948.33	3948.33	23
Common Eider	base	Breeding propensity - adults (bp.ad)	0.00843522	0.00843522	40		Eastern Black Scoter	base	Differential vulnerability (DV)	-7160.56	7160.56	20		Western Black Scoter	base	Survival - adults (p.ad)	3936.8	3936.8	13
Common Eider	base	Differential vulnerability (DV)	-0.00755714	0.00755714	41		Eastern Black Scoter	base	Nest success (ns)	6987.24	6987.24	31		Western Black Scoter	base	Breeding propensity - second year (bp2)	2225.92	2225.92	10
Common Eider	base	Breeding propensity - second year (bp2)	-0.0058852	0.0058852	10		Eastern Black Scoter	base	Breeding propensity - second year (bp2)	-5852.65	5852.65	17		Western Black Scoter	base	Survival - second year (p2)	1825.75	1825.75	19
Common Eider	base	Nest success (ns)	0.00538186	0.00538186	25		Eastern Black Scoter	base	Total observed harvest (H.obs)	-5423.97	5423.97	17		Western Black Scoter	base	Breeding propensity - adults (bp.ad)	1548.83	1548.83	30
Common Eider	base	Breeding propensity - third year (bp3)	-0.0053096	0.0053096	36		Eastern Black Scoter	base	Hatch success (hs)	5286.48	5286.48	43		Western Black Scoter	base	Crippling loss or unretrieved harvest (crip)	-1433.57	1433.57	14
Common Eider	base	Unadjusted age ratio (wings)	0.00425215	0.00425215	11		Eastern Black Scoter	base	Survival - first year (p1)	4595.84	4595.84	16		Western Black Scoter	base	Clutch size (cs)	1320.28	1320.28	13
Common Eider	base	Survival - second year (p2)	0.00272451	0.00272451	14		Eastern Black Scoter	base	Survival - second year (p2)	4280.47	4280.47	18		Western Black Scoter	base	Survival - first year (p1)	1288.77	1288.77	16
Common Eider	base	Clutch size (cs)	0.0025959	0.0025959	14		Eastern Black Scoter	base	Unadjusted age ratio (wings)	3309.87	3309.87	10		Western Black Scoter	base	Fall flight population size (N.FF)	1150.43	1150.43	8
Common Eider	base	Crippling loss or unretrieved harvest (crip)	-0.00206812	0.00206812	14		Eastern Black Scoter	base	Clutch size (cs)	2885.65	2885.65	14		Western Black Scoter	base	Hatch success (hs)	627.467	627.467	17
Common Eider	base	Total observed harvest (h.obs)	-0.00176263	0.00176263	1		Eastern Black Scoter	base	Crippling loss or unretrieved harvest (crip)	-2376.52	2376.52	14		Western Black Scoter	computed	rmax (r)	12512.6	12512.6	NA
Common Eider	base	Survival - first year (p1)	0.000865903	0.000865903	28		Eastern Black Scoter	base	Breeding propensity - adults (bp.ad)	-200.032	200.032	23		Western Black Scoter	computed	Fecundity (b.tot)	11429.4	11429.4	65
Common Eider	computed	rmax (r)	0.0365129	0.0365129	NA		Eastern Black Scoter	computed	rmax (r)	20596.4	20596.4	NA		Western Black Scoter	computed	Fecundity - second year (b2)	11362.7	11362.7	68
Common Eider	computed	Total fecundity (b.tot)	0.0261581	0.0261581	61		Eastern Black Scoter	computed	Fecundity (b.tot)	18163.8	18163.8	48
Common Eider	computed	Computed fecundity - third year (b3)	0.0209964	0.0209964	86		Eastern Black Scoter	computed	Adjusted age ratio (adj.age.rat)	7903.09	7903.09	23
Common Eider	computed	Computed fecundity - second year (b2)	0.020862	0.020862	87		Eastern Black Scoter	computed	Fecundity - second year (b2)	6051.42	6051.42	58
Common Eider	computed	Adjusted age ratio (adj.age.rat)	0.00859121	0.00859121	34		Eastern Black Scoter	computed	Fecundity - adults(b.ad)	2431.97	2431.97	51
Common Eider	computed	Computed fecundity - adults(b.ad)	0.00531934	0.00531934	85
Population	Type	Parameter	Slope	Abs.Slope	Uncertainty		Population	Type	Parameter	Slope	Abs.Slope	Uncertainty		Population	Type	Parameter	Slope	Abs.Slope	Uncertainty
Eastern Surf Scoter	base	Fall flight population size (N.FF)	11789.3	11789.3	43		Western Surf Scoter	base	Survival - adults (p.ad)	14855.3	14855.3	25		White-winged Scoter	base	Survival - adults (p.ad)	9180.92	9180.92	11
Eastern Surf Scoter	base	Survival - adults (p.ad)	9004.06	9004.06	13		Western Surf Scoter	base	Fall flight population size (N.FF)	10679.5	10679.5	39		White-winged Scoter	base	Total observed harvest (H.obs)	-6142.81	6142.81	25
Eastern Surf Scoter	base	Nest success (ns)	7865.41	7865.41	29		Western Surf Scoter	base	Clutch size (cs)	8691.55	8691.55	21		White-winged Scoter	base	Survival - second year (p2)	2512.46	2512.46	10
Eastern Surf Scoter	base	Differential vulnerability (DV)	-6647.42	6647.42	20		Western Surf Scoter	base	Survival - first year (p1)	8353.82	8353.82	26		White-winged Scoter	base	Survival - first year (p1)	2418.19	2418.19	9
Eastern Surf Scoter	base	Duckling survival (ds)	5268.35	5268.35	22		Western Surf Scoter	base	Duckling survival (ds)	6397.6	6397.6	20		White-winged Scoter	base	Crippling loss or unretrieved harvest (crip)	-2138.3	2138.3	14
Eastern Surf Scoter	base	Total observed harvest (H.obs)	-5082.77	5082.77	13		Western Surf Scoter	base	Differential vulnerability (DV)	-6190.93	6190.93	23		White-winged Scoter	base	Fall flight population size (N.FF)	1977.29	1977.29	18
Eastern Surf Scoter	base	Clutch size (cs)	4903.25	4903.25	12		Western Surf Scoter	base	Nest success (ns)	5533.29	5533.29	32		White-winged Scoter	base	Nest success (ns)	935.285	935.285	20
Eastern Surf Scoter	base	Survival - second year (p2)	4553.34	4553.34	19		Western Surf Scoter	base	Hatch success (hs)	5270.16	5270.16	79		White-winged Scoter	base	Duckling survival (ds)	757.734	757.734	10
Eastern Surf Scoter	base	Breeding propensity - second year (bp2)	-3765.21	3765.21	17		Western Surf Scoter	base	Unadjusted age ratio (wings)	4759.55	4759.55	17		White-winged Scoter	base	Unadjusted age ratio (wings)	-668.013	668.013	12
Eastern Surf Scoter	base	Crippling loss or unretrieved harvest (crip)	-3663.78	3663.78	14		Western Surf Scoter	base	Breeding propensity - adults (bp.ad)	3827.47	3827.47	26		White-winged Scoter	base	Clutch size (cs)	638.556	638.556	9
Eastern Surf Scoter	base	Survival - first year (p1)	3255.9	3255.9	16		Western Surf Scoter	base	Survival - second year (p2)	3687.96	3687.96	25		White-winged Scoter	base	Hatch success (hs)	321.813	321.813	5
Eastern Surf Scoter	base	Unadjusted age ratio (wings)	3088.27	3088.27	8		Western Surf Scoter	base	Breeding propensity - second year (bp2)	3227.7	3227.7	12		White-winged Scoter	base	Breeding propensity - second year (bp2)	188.218	188.218	21
Eastern Surf Scoter	base	Hatch success (hs)	2840.86	2840.86	53		Western Surf Scoter	base	Total observed harvest (H.obs)	-2680.92	2680.92	28		White-winged Scoter	base	Breeding propensity - adults (bp.ad)	60.6107	60.6107	24
Eastern Surf Scoter	base	Breeding propensity - adults (bp.ad)	916.733	916.733	27		Western Surf Scoter	base	Crippling loss or unretrieved harvest (crip)	-1348.76	1348.76	14		White-winged Scoter	base	Differential vulnerability (DV)	27.6212	27.6212	20
Eastern Surf Scoter	computed	rmax (r)	15751.2	15751.2	NA		Western Surf Scoter	computed	rmax (r)	26081.9	26081.9	NA		White-winged Scoter	computed	rmax (r)	24069.9	24069.9	NA
Eastern Surf Scoter	computed	Fecundity (b.tot)	12926.2	12926.2	37		Western Surf Scoter	computed	Fecundity (b.tot)	18992	18992	51		White-winged Scoter	computed	Fecundity (b.tot)	21004.3	21004.3	63
Eastern Surf Scoter	computed	Adjusted age ratio (adj.age.rat)	7415.33	7415.33	22		Western Surf Scoter	computed	Fecundity - second year (b2)	12160.5	12160.5	54		White-winged Scoter	computed	Fecundity - adults(b.ad)	1393.97	1393.97	40
Eastern Surf Scoter	computed	Fecundity - second year (b2)	7010.48	7010.48	47		Western Surf Scoter	computed	Adjusted age ratio (adj.age.rat)	8026.65	8026.65	28		White-winged Scoter	computed	Fecundity - second year (b2)	1027.43	1027.43	53
Eastern Surf Scoter	computed	Fecundity - adults(b.ad)	3040.17	3040.17	47		Western Surf Scoter	computed	Fecundity - adults(b.ad)	3183.06	3183.06	49		White-winged Scoter	computed	Adjusted age ratio (adj.age.rat)	-457.324	457.324	24
Population	Type	Parameter	Slope	Abs.Slope	Uncertainty
Long-tailed Duck	base	Survival - adults (p.ad)	33077.4	33077.4	21
Long-tailed Duck	base	Fall flight population size (N.FF)	20651.3	20651.3	22
Long-tailed Duck	base	Survival - second year (p2)	8022.11	8022.11	20
Long-tailed Duck	base	Nest success (ns)	7868.38	7868.38	28
Long-tailed Duck	base	Breeding propensity - second year (bp2)	7586.63	7586.63	18
Long-tailed Duck	base	Survival - first year (p1)	6883.75	6883.75	17
Long-tailed Duck	base	Total observed harvest (H.obs)	-4723.43	4723.43	11
Long-tailed Duck	base	Crippling loss or unretrieved harvest (crip)	-4261.97	4261.97	14
Long-tailed Duck	base	Differential vulnerability (DV)	-2505.45	2505.45	36
Long-tailed Duck	base	Hatch success (hs)	2304.04	2304.04	66
Long-tailed Duck	base	Breeding propensity - adults (bp.ad)	2161.21	2161.21	30
Long-tailed Duck	base	Duckling survival (ds)	1653.31	1653.31	26
Long-tailed Duck	base	Clutch size (cs)	1460.83	1460.83	12
Long-tailed Duck	base	Unadjusted age ratio (wings)	-859.061	859.061	8
Long-tailed Duck	computed	rmax (r)	41780	41780	NA
Long-tailed Duck	computed	Fecundity (b.tot)	24125	24125	61
Long-tailed Duck	computed	Fecundity - second year (b2)	7232.17	7232.17	92
Long-tailed Duck	computed	Fecundity - adults(b.ad)	4555.82	4555.82	84
Long-tailed Duck	computed	Adjusted age ratio (adj.age.rat)	879.836	879.836	33
